# Supplementary material for: PAR2-Induced Tissue Factor Synthesis by Primary Cultures of Human Kidney Tubular Epithelial Cells Is Modified by Glucose Availability
Source: Int J Mol Sci. 2021 Jul 14;22(14):7532. doi: 10.3390/ijms22147532 (PMC8304776; doi:10.3390/ijms22147532)
Supplement: Supplementary file 1 [file ijms-22-07532-s001.zip]

Archive with 1 entries (1 files):
- ijms-1268098-supplementary.pdf
